# Supplementary material for: Prevalence of Neutralizing Antibodies against Adeno-Associated Virus Serotypes 1, 2, and 9 in Non-Injected Latin American Patients with Heart Failure—ANVIAS Study
Source: Int J Mol Sci. 2023 Mar 14;24(6):5579. doi: 10.3390/ijms24065579 (PMC10051173; doi:10.3390/ijms24065579)
Supplement: Supplementary file 1 [file ijms-24-05579-s001.zip]

Archive with 1 entries (1 files):
- ijms-2128077-supplementary.pdf
